# Supplementary material for: Waist-to-height ratio, body fat, and macronutrient intake as predictors of lipid abnormalities in elite Turkish athletes: a comparative study
Source: PeerJ. 2026 Feb 10;14:e20743. doi: 10.7717/peerj.20743 (PMC12903904; doi:10.7717/peerj.20743)
Supplement: Supplemental Information 1 [file peerj-14-20743-s001.xlsx]

## Sheet: Age
Median Age of Participants (Years)
Participants	Wrestlers (n = 29)	Weightlifters (n = 16)	Strength Athletes Total (n = 45)	Runners (n = 15)	Cyclists (n = 5)	Endurance Athletes Total (n = 20)	Non-athletes (n = 19)	p
Median Age (year)	23.0 (19–30)	22.5 (18–30)	23.0 ᵃ (18–30)	23.0 (19–31)	24.0 (20–30)	23.0 ᵃ (18–31)	24.0 ᵃ (20–30)	> 0.05
Data is expressed as median (IQR = 25th-75th).
ᵃ No significant difference between groups (Kruskal-Wallis test, p > 0.05).

## Sheet: Educational Status
Distribution of Educational Status of Participants
Educational Status	Strength Athletes Total (n = 45)	Endurance Athletes Total (n = 20)	Non-athletes (n = 19)	p
Middle School	5 (16.1%)	2 (11.1%)	0 (0.0%)	> 0.05
High School	11 (35.5%)	9 (50.0%)	12 (85.7%)
Vocational / associate degree / 2-year college	15 (48.4%)	6 (33.3%)	2 (14.3%)
University or higher	0 (0.0%)	1 (5.6%)	0 (0.0%)
Values are n (%) of participants.
No significant difference between groups (p > 0.05).
Group differences were assessed using the Pearson Chi-square test (Fisher’s exact test applied where expected cell counts were <5).

## Sheet: Marital Status
Marital status of participants
Marital Status	Strength Athletes Total (n = 45)	Endurance Athletes Total (n = 20)	Non-athletes (n = 19)	p
Single	23 (67.6%)	15 (75%)	14 (73.7%)	> 0.05
Married	11 (32.4%)	5 (25%)	5 (26.3%)
Values are n (%) of participants.
No significant difference between groups (p > 0.05).
Group differences were assessed using the Pearson Chi-square test.

## Sheet: Smoking Status
Smoking Status of participants
Smoking Status	Strength Athletes Total (n = 45)	Endurance Athletes Total (n = 20)	Non-athletes (n = 19)	p
Smoker	13 (41.9%)	8 (40%)	7 (53.8%)	> 0.05
Non-smoker	18 (58.1%)	12 (60%)	6 (46.2%)
Values are n (%) of participants.
No significant difference between groups (p > 0.05).
Group differences were assessed using the Pearson Chi-square test.
